# Supplementary material for: Immunotherapy and Cannabis: A Harmful Drug Interaction or Reefer Madness?
Source: Cancers (Basel). 2024 Mar 22;16(7):1245. doi: 10.3390/cancers16071245 (PMC11011043; doi:10.3390/cancers16071245)
Supplement: Supplementary file 1 [file cancers-16-01245-s001.zip]

Archive with 2 entries (2 files):
- cancers-2868537-File S1 Summary.pdf
- cancers-2868537-File S2.pdf
